# Supplementary material for: Flexible Layered-Graphene Charge Modulation for Highly Stable Triboelectric Nanogenerator
Source: Nanomaterials (Basel). 2021 Sep 1;11(9):2276. doi: 10.3390/nano11092276 (PMC8471573; doi:10.3390/nano11092276)
Supplement: Supplementary file 1 [file nanomaterials-11-02276-s001.zip]

Archive with 4 entries (3 files):
- Supplementary files/
- Supplementary files/Video S1.mp4
- Supplementary files/Video S2.mp4
- nanomaterials-1360206 - SI-Final.pdf
